# Supplementary material for: A new species of Phalacrostemma (Annelida, Sabellariidae) from the West Mariana Ridge, northwestern Pacific
Source: Zookeys. 2026 Jun 17;1282:305–21. doi: 10.3897/zookeys.1282.191792 (PMC13294684; doi:10.3897/zookeys.1282.191792)
Supplement: XML Treatment for Phalacrostemma [file zookeys.1282.191792-treatment1.xml]

<!DOCTYPE tp:taxon-treatment
  PUBLIC "-//TaxonX//DTD Taxonomic Treatment Publishing DTD v0 20100105//EN" "tax-treatment-NSO.dtd">
<tp:taxon-treatment xmlns:tp="http://www.plazi.org/taxpub"><tp:treatment-meta><kwd-group><label>Taxon classification</label><kwd>
                <named-content content-type="kingdom">Animalia</named-content>
              </kwd><kwd>
                <named-content content-type="order">Sabellida</named-content>
              </kwd><kwd>
                <named-content content-type="family">Sabellariidae</named-content>
              </kwd></kwd-group><mixed-citation publication-type="journal"><person-group><name><surname>Nishi</surname><given-names>Eijiroh</given-names></name><name><surname>Kobayashi</surname><given-names>Genki</given-names></name><name><surname>Jimi</surname><given-names>Naoto</given-names></name><name><surname>Fujiwara</surname><given-names>Yoshihiro</given-names></name><name><surname>Kupriyanova</surname><given-names>Elena K.</given-names></name></person-group><article-title>A new species of <italic><tp:taxon-name><tp:taxon-name-part taxon-name-part-type="genus" reg="Phalacrostemma">Phalacrostemma</tp:taxon-name-part></tp:taxon-name></italic> (<tp:taxon-name><tp:taxon-name-part taxon-name-part-type="phylum" reg="Annelida">Annelida</tp:taxon-name-part></tp:taxon-name>, <tp:taxon-name><tp:taxon-name-part taxon-name-part-type="family" reg="Sabellariidae">Sabellariidae</tp:taxon-name-part></tp:taxon-name>) from the West Mariana Ridge, northwestern Pacific</article-title><source>Zookeys</source><day>17</day><month>06</month><year>2026</year><volume>1282</volume><fpage>305</fpage><lpage>321</lpage><pub-id pub-id-type="doi">10.3897/zookeys.1282.191792</pub-id></mixed-citation></tp:treatment-meta><tp:nomenclature><label>Genus</label><tp:taxon-name><object-id xmlns:xlink="http://www.w3.org/1999/xlink" content-type="arpha" xlink:type="simple">4D5818AF-01F7-51EF-8097-4A3E96FFCDE1</object-id>
                    		<tp:taxon-name-part taxon-name-part-type="genus" reg="Phalacrostemma">Phalacrostemma</tp:taxon-name-part>
                    	</tp:taxon-name><tp:taxon-authority>Marenzeller, 1895</tp:taxon-authority></tp:nomenclature><tp:treatment-sec sec-type="New Japanese name"><title>New Japanese name.</title><p>Shinkai-Kanmurigokai.</p></tp:treatment-sec></tp:taxon-treatment>
