# Supplementary material for: A new species of Phalacrostemma (Annelida, Sabellariidae) from the West Mariana Ridge, northwestern Pacific
Source: Zookeys. 2026 Jun 17;1282:305–21. doi: 10.3897/zookeys.1282.191792 (PMC13294684; doi:10.3897/zookeys.1282.191792)
Supplement: XML Treatment for Phalacrostemma ritto [file zookeys.1282.191792-treatment2.xml]

<!DOCTYPE tp:taxon-treatment
  PUBLIC "-//TaxonX//DTD Taxonomic Treatment Publishing DTD v0 20100105//EN" "tax-treatment-NSO.dtd">
<tp:taxon-treatment xmlns:tp="http://www.plazi.org/taxpub"><tp:treatment-meta><kwd-group><label>Taxon classification</label><kwd>
                <named-content content-type="kingdom">Animalia</named-content>
              </kwd><kwd>
                <named-content content-type="order">Sabellida</named-content>
              </kwd><kwd>
                <named-content content-type="family">Sabellariidae</named-content>
              </kwd></kwd-group><mixed-citation publication-type="journal"><person-group><name><surname>Nishi</surname><given-names>Eijiroh</given-names></name><name><surname>Kobayashi</surname><given-names>Genki</given-names></name><name><surname>Jimi</surname><given-names>Naoto</given-names></name><name><surname>Fujiwara</surname><given-names>Yoshihiro</given-names></name><name><surname>Kupriyanova</surname><given-names>Elena K.</given-names></name></person-group><article-title>A new species of <italic><tp:taxon-name><tp:taxon-name-part taxon-name-part-type="genus" reg="Phalacrostemma">Phalacrostemma</tp:taxon-name-part></tp:taxon-name></italic> (<tp:taxon-name><tp:taxon-name-part taxon-name-part-type="phylum" reg="Annelida">Annelida</tp:taxon-name-part></tp:taxon-name>, <tp:taxon-name><tp:taxon-name-part taxon-name-part-type="family" reg="Sabellariidae">Sabellariidae</tp:taxon-name-part></tp:taxon-name>) from the West Mariana Ridge, northwestern Pacific</article-title><source>Zookeys</source><day>17</day><month>06</month><year>2026</year><volume>1282</volume><fpage>305</fpage><lpage>321</lpage><pub-id pub-id-type="doi">10.3897/zookeys.1282.191792</pub-id></mixed-citation></tp:treatment-meta><tp:nomenclature><tp:taxon-name><object-id xmlns:xlink="http://www.w3.org/1999/xlink" content-type="arpha" xlink:type="simple">B5622CDC-27E3-5D46-B833-F94F454DA642</object-id>
                    		<tp:taxon-name-part taxon-name-part-type="genus" reg="Phalacrostemma">Phalacrostemma</tp:taxon-name-part> <tp:taxon-name-part taxon-name-part-type="species" reg="ritto">ritto</tp:taxon-name-part>
                    	
                    		<object-id xmlns:xlink="http://www.w3.org/1999/xlink" content-type="zoobank" xlink:type="simple">https://zoobank.org/B7D78E72-6451-4CC5-A38E-CD48516CB9A4</object-id>
                    	</tp:taxon-name><tp:taxon-status xmlns:xlink="http://www.w3.org/1999/xlink" xlink:type="simple">sp. nov.</tp:taxon-status><xref ref-type="fig" rid="F2">Figs 2</xref><xref ref-type="fig" rid="F3">, 3</xref><xref ref-type="fig" rid="F4">, 4</xref></tp:nomenclature><tp:treatment-sec sec-type="New Japanese name"><title>New Japanese name.</title><p>Ritto-Shinkai-Kanmurigokai.</p></tp:treatment-sec><tp:treatment-sec sec-type="Material examined"><title>Material examined.</title><p><bold><italic>Holotype</italic></bold>: Japan • Western Mariana Ridge, Ritto Seamount, <named-content xmlns:xlink="http://www.w3.org/1999/xlink" content-type="dwc:verbatimCoordinates" xlink:type="simple">21°47.830'N, 142°2.382'E</named-content> (Fig. <xref ref-type="fig" rid="F1">1</xref>), depth 675 m; 10 October 2024, <abbrev xmlns:xlink="http://www.w3.org/1999/xlink" xlink:title="deep-sea submergence vehicle" xlink:type="simple">DSV</abbrev><italic>Shinkai 6500</italic> operated from <abbrev xmlns:xlink="http://www.w3.org/1999/xlink" xlink:title="research vessel" xlink:type="simple">RV</abbrev><italic>Yokosuka</italic>, Cruise YK24-15C; leg. Jimi Naoto; on a spine of a cidarid sea urchin (Fig. <xref ref-type="fig" rid="F2">2A–C</xref>); with tube; GenBank accession numbers: <ext-link xmlns:xlink="http://www.w3.org/1999/xlink" xlink:href="LC931930" ext-link-type="gen" xlink:type="simple">LC931930</ext-link>–<ext-link xmlns:xlink="http://www.w3.org/1999/xlink" xlink:href="LC931933" ext-link-type="gen" xlink:type="simple">LC931933</ext-link> (Table <xref ref-type="table" rid="T2">2</xref>); <abbrev xmlns:xlink="http://www.w3.org/1999/xlink" xlink:title="Japan Agency for Marine-Earth Science and Technology, Yokosuka, Kanagawa, Japan" xlink:type="simple">JAMSTEC</abbrev> #11820 An93-1. <bold><italic>Paratype</italic></bold>: 1 specimen with tube broken into two pieces between the anterior region and mid-abdomen; sampling data as for the holotype; GenBank accession numbers: <ext-link xmlns:xlink="http://www.w3.org/1999/xlink" xlink:href="LC931926" ext-link-type="gen" xlink:type="simple">LC931926</ext-link>–<ext-link xmlns:xlink="http://www.w3.org/1999/xlink" xlink:href="LC931929" ext-link-type="gen" xlink:type="simple">LC931929</ext-link> (Table <xref ref-type="table" rid="T2">2</xref>); <abbrev xmlns:xlink="http://www.w3.org/1999/xlink" xlink:title="Japan Agency for Marine-Earth Science and Technology, Yokosuka, Kanagawa, Japan" xlink:type="simple">JAMSTEC</abbrev> #11820 An93-2.</p><fig id="F2" position="float" orientation="portrait"><object-id xmlns:xlink="http://www.w3.org/1999/xlink" content-type="doi" xlink:type="simple">10.3897/zookeys.1282.191792.figure2</object-id><object-id xmlns:xlink="http://www.w3.org/1999/xlink" content-type="arpha" xlink:type="simple">11FF10EF-368B-59B9-86CB-B80BB74A68BC</object-id><label>Figure 2.</label><caption><p><italic><tp:taxon-name><tp:taxon-name-part taxon-name-part-type="genus" reg="Phalacrostemma">Phalacrostemma</tp:taxon-name-part> <tp:taxon-name-part taxon-name-part-type="species" reg="ritto">ritto</tp:taxon-name-part></tp:taxon-name></italic> sp. nov. <bold>A</bold>. Habitat of the sea urchin of the family <tp:taxon-name><tp:taxon-name-part taxon-name-part-type="family" reg="Cidaridae">Cidaridae</tp:taxon-name-part></tp:taxon-name>; <bold>B</bold>. Tubes attached to sea urchin spines; <bold>C</bold>. Close-up view of the tube; <bold>D, E</bold>. Live animal (holotype); <bold>F</bold>. Dorso-lateral view of preserved specimen (holotype); <bold>G</bold>. Ventral view of head and operculum; <bold>H</bold>. Dorsal view of head and operculum; <bold>I</bold>. Anterior view of operculum; <bold>J</bold>. Middle to posterior abdomen, arrows indicate lobes of notopodia. Abbreviations: <abbrev xmlns:xlink="http://www.w3.org/1999/xlink" xlink:title="buccal flap" xlink:type="simple">bf</abbrev>: buccal flap; <abbrev xmlns:xlink="http://www.w3.org/1999/xlink" xlink:title="cauda" xlink:type="simple">ca</abbrev>: cauda; <abbrev xmlns:xlink="http://www.w3.org/1999/xlink" xlink:title="inner palea" xlink:type="simple">ip</abbrev>: inner palea; <abbrev xmlns:xlink="http://www.w3.org/1999/xlink" xlink:title="median organ" xlink:type="simple">mo</abbrev>: median organ: <abbrev xmlns:xlink="http://www.w3.org/1999/xlink" xlink:title="neuropodial cirri" xlink:type="simple">nc</abbrev>: neuropodial cirri; <abbrev xmlns:xlink="http://www.w3.org/1999/xlink" xlink:title="nuchal hook" xlink:type="simple">nh</abbrev>: nuchal hook; <abbrev xmlns:xlink="http://www.w3.org/1999/xlink" xlink:title="outer palea" xlink:type="simple">op</abbrev>: outer palea; <abbrev xmlns:xlink="http://www.w3.org/1999/xlink" xlink:title="palp" xlink:type="simple">p</abbrev>: palp. Scale bars: 0.5 mm.</p></caption><graphic xmlns:xlink="http://www.w3.org/1999/xlink" xlink:href="zookeys-1282-305_article-191792__-g002.jpg" id="oo_1683966.jpg" position="float" orientation="portrait" xlink:type="simple"><uri content-type="original_file" xlink:type="simple">https://binary.pensoft.net/fig/1683966</uri></graphic></fig></tp:treatment-sec><tp:treatment-sec sec-type="Description"><title>Description.</title><p>Based on the holotype and the paratype (paratype data in parentheses).</p><p>Holotype 10.0 mm in length without paleae and cauda (7.5 mm without paleae and cauda), 2.0 mm in width at parathoracic region. Operculum divided into two short, free lobes with distal ends positioned perpendicular to the longitudinal axis (Figs <xref ref-type="fig" rid="F2">2G–I</xref>, <xref ref-type="fig" rid="F3">3A–C</xref>). Opercular paleae longer than the operculum (Figs <xref ref-type="fig" rid="F2">2I</xref>, <xref ref-type="fig" rid="F3">3A</xref>); outer row with 25 paleae on the right, 28 on the left (22 on the left, 30 on the right), arranged spirally (Figs <xref ref-type="fig" rid="F2">2F–I</xref>, <xref ref-type="fig" rid="F3">3B</xref>).</p><fig id="F3" position="float" orientation="portrait"><object-id xmlns:xlink="http://www.w3.org/1999/xlink" content-type="doi" xlink:type="simple">10.3897/zookeys.1282.191792.figure3</object-id><object-id xmlns:xlink="http://www.w3.org/1999/xlink" content-type="arpha" xlink:type="simple">4D615851-5AED-5CA4-9430-BC52AFC015D8</object-id><label>Figure 3.</label><caption><p><italic><tp:taxon-name><tp:taxon-name-part taxon-name-part-type="genus" reg="Phalacrostemma">Phalacrostemma</tp:taxon-name-part> <tp:taxon-name-part taxon-name-part-type="species" reg="ritto">ritto</tp:taxon-name-part></tp:taxon-name></italic> sp. nov. <bold>A, B, G</bold>. Paratype; <bold>C–F</bold>. Holotype. <bold>A</bold>. Lateral view from head to parathoracic region, half of operculum omitted; <bold>B</bold>. Antero-ventral view of operculum, paleae omitted; <bold>C</bold>. Ventral view of head and operculum, paleae omitted; <bold>D</bold>. Ventral view of abdomen (right side), showing notopodia and neuropodia, left side omitted; <bold>E</bold>. Close-up view of second and third abdominal parapodia; <bold>F</bold>. Close-up view of 7<sup>th</sup> and 8<sup>th</sup> parapodia; 9<sup>th</sup> parapodium also shown. pt1–4 in A indicate first to 4<sup>th</sup> parathoracic chaetiger, a1–a3 in A, a2 and a3 in E, a7 and a8 in F indicate abdominal chaetiger number. Abbreviations: <abbrev xmlns:xlink="http://www.w3.org/1999/xlink" xlink:title="buccal flap" xlink:type="simple">bf</abbrev>: buccal flap; <abbrev xmlns:xlink="http://www.w3.org/1999/xlink" xlink:title="branchia" xlink:type="simple">br</abbrev>: branchia; <abbrev xmlns:xlink="http://www.w3.org/1999/xlink" xlink:title="inner palea" xlink:type="simple">ip</abbrev>: inner paleae; <abbrev xmlns:xlink="http://www.w3.org/1999/xlink" xlink:title="median organ" xlink:type="simple">mo</abbrev>: median organ; <abbrev xmlns:xlink="http://www.w3.org/1999/xlink" xlink:title="neuropodial cirri" xlink:type="simple">nc</abbrev>: neuropodial cirri; <abbrev xmlns:xlink="http://www.w3.org/1999/xlink" xlink:title="neuropodium" xlink:type="simple">nep</abbrev>: neuropodium; <abbrev xmlns:xlink="http://www.w3.org/1999/xlink" xlink:title="nuchal hook" xlink:type="simple">nh</abbrev>: nuchal hook; <abbrev xmlns:xlink="http://www.w3.org/1999/xlink" xlink:title="notopodium" xlink:type="simple">ntp</abbrev>: notopodium; <abbrev xmlns:xlink="http://www.w3.org/1999/xlink" xlink:title="outer palea" xlink:type="simple">op</abbrev>: opercular palea; <abbrev xmlns:xlink="http://www.w3.org/1999/xlink" xlink:title="palp" xlink:type="simple">p</abbrev>: palp; <abbrev xmlns:xlink="http://www.w3.org/1999/xlink" xlink:title="opercular papillae" xlink:type="simple">pa</abbrev>: opercular papillae; <abbrev xmlns:xlink="http://www.w3.org/1999/xlink" xlink:title="parathoracx" xlink:type="simple">pt</abbrev>: parathoracx. Scale bars: 1 mm (<bold>A–F</bold>); 0.1 mm (<bold>G</bold>).</p></caption><graphic xmlns:xlink="http://www.w3.org/1999/xlink" xlink:href="zookeys-1282-305_article-191792__-g003.jpg" id="oo_1683967.jpg" position="float" orientation="portrait" xlink:type="simple"><uri content-type="original_file" xlink:type="simple">https://binary.pensoft.net/fig/1683967</uri></graphic></fig><p>Paleae simple, straight, with acute tips (Fig. <xref ref-type="fig" rid="F4">4B, H</xref>); distal portions of some paleae black (Figs <xref ref-type="fig" rid="F2">2I</xref>, <xref ref-type="fig" rid="F4">4E</xref>, <xref ref-type="fig" rid="F4">4F</xref>). Paleal thecae compact, with straight margins (Fig. <xref ref-type="fig" rid="F4">4B</xref>–F, H–K). Paleae arranged in two rows; inner row with one palea on the left and two on the right (two on the left and one on the right), simple and straight with tapering tips, shorter than those of the outer row (Fig. <xref ref-type="fig" rid="F4">4G, L, M</xref>). Eight conical opercular papillae on the right side and 11 on the left (13 on the right, 11 on the left), arranged peripherally to the outer paleae (Figs <xref ref-type="fig" rid="F2">2F–I</xref>, <xref ref-type="fig" rid="F3">3A–C</xref>); papillae with blunt tips (Fig. <xref ref-type="fig" rid="F3">3A–C</xref>), approximately ½ length of the outer paleae, with a basal width/length ratio of 0.6–0.8.</p><fig id="F4" position="float" orientation="portrait"><object-id xmlns:xlink="http://www.w3.org/1999/xlink" content-type="doi" xlink:type="simple">10.3897/zookeys.1282.191792.figure4</object-id><object-id xmlns:xlink="http://www.w3.org/1999/xlink" content-type="arpha" xlink:type="simple">D01FC48D-4F99-59E6-878A-ED12E7AC6FD5</object-id><label>Figure 4.</label><caption><p><italic><tp:taxon-name><tp:taxon-name-part taxon-name-part-type="genus" reg="Phalacrostemma">Phalacrostemma</tp:taxon-name-part> <tp:taxon-name-part taxon-name-part-type="species" reg="ritto">ritto</tp:taxon-name-part></tp:taxon-name></italic> sp. nov. <bold>A–G</bold>. Light photographs; <bold>H–Q</bold>. <abbrev xmlns:xlink="http://www.w3.org/1999/xlink" xlink:title="scanning electron microscopy" xlink:type="simple">SEM</abbrev> micrographs. <bold>A</bold>. Nuchal hook, lim indicates limbation; <bold>B</bold>. Outer palea, whole view; <bold>C</bold>. Outer palea, basal part; <bold>D</bold>. Outer palea, middle part; <bold>E</bold>. Outer palea, tip; <bold>F</bold>. Outer palea, black tip; <bold>G</bold>. Inner palea; <bold>H</bold>. Outer palea, whole view; <bold>I</bold>. Outer palea, basal part; <bold>J</bold>. Outer palea, middle part; <bold>K</bold>. Outer palea, tip; <bold>L</bold>. Inner palea, middle part; <bold>M</bold>. Inner palea, distal tip. <bold>N</bold>. Parathoracic chaetiger showing lanceolate chaetae and fine capillary chaetae; <bold>O</bold>. Middle abdomen; showing bilobed notopodia (right) and neurochaetal tuft (left); arrows indicate lobes of notopodia. <bold>P</bold>. Abdominal uncini, lateral view; <bold>Q</bold>. Abdominal uncini, ventral view. Scale bars: 200 µm (<bold>A, B, H</bold>); 50 μm (<bold>C–G, O, J–M</bold>); 20 μm (<bold>I, N</bold>); 10 μm (<bold>P</bold>); 5 μm (<bold>Q</bold>).</p></caption><graphic xmlns:xlink="http://www.w3.org/1999/xlink" xlink:href="zookeys-1282-305_article-191792__-g004.jpg" id="oo_1683968.jpg" position="float" orientation="portrait" xlink:type="simple"><uri content-type="original_file" xlink:type="simple">https://binary.pensoft.net/fig/1683968</uri></graphic></fig><p>Five pairs of flattened nuchal hooks; concave side limbate, with tips curved at approximately 45°, wider than limbation (Figs <xref ref-type="fig" rid="F2">2H</xref>, <xref ref-type="fig" rid="F2">2I</xref>, <xref ref-type="fig" rid="F4">4A</xref>). Median organ present at the dorsal junction of opercular lobes (Figs <xref ref-type="fig" rid="F2">2H</xref>, <xref ref-type="fig" rid="F3">3B</xref>); median organ slender, about ½ length of the conical opercular papillae (Fig. <xref ref-type="fig" rid="F3">3B</xref>). Eyes not observed. Tentacular filaments absent. Buccal flaps present below a pair of palps (Figs <xref ref-type="fig" rid="F2">2G</xref>, <xref ref-type="fig" rid="F2">2I</xref>, <xref ref-type="fig" rid="F3">3B</xref>, <xref ref-type="fig" rid="F3">3C</xref>).</p><p>Chaetiger 1 (= segment 1) with neuropodial lobes and capillary neurochaetae (Fig. <xref ref-type="fig" rid="F3">3A</xref>). Chaetiger 2 with a pair of triangular lateral lobes, a pair of neuropodial lobes, and branchiae (Figs <xref ref-type="fig" rid="F2">2F</xref>, <xref ref-type="fig" rid="F2">2G</xref>, <xref ref-type="fig" rid="F3">3A</xref>). Dorsal tapering branchiae present from chaetiger 2 onwards (Figs <xref ref-type="fig" rid="F2">2H</xref>, <xref ref-type="fig" rid="F3">3A</xref>). Chaetigers 3–6 (parathorax) with two types of notochaetae—lanceolate ones interspersed with fine capillaries (Figs <xref ref-type="fig" rid="F3">3A</xref>, <xref ref-type="fig" rid="F4">4N</xref>)—and neurochaetae comprising slender lanceolate chaetae and fine capillaries.</p><p>Eleven abdominal chaetigers in the holotype and 13 in the paratype (Fig. <xref ref-type="fig" rid="F3">3D</xref>). Eight pairs of dorsal branchiae, continuing from the second thoracic chaetiger to the third abdominal chaetiger (Fig. <xref ref-type="fig" rid="F3">3A, E</xref>). Abdominal notopodia of chaetigers 1–5 unilobed, each with a single horizontal row of uncini (Fig. <xref ref-type="fig" rid="F3">3D, E</xref>); notopodia of chaetigers 6 to last bilobed, forming erect, expanded tori bearing uncini (Figs <xref ref-type="fig" rid="F2">2J</xref>, <xref ref-type="fig" rid="F4">4O</xref>). Each uncinus with three vertical rows of teeth and 8–10 columns (Fig. <xref ref-type="fig" rid="F4">4P, Q</xref>). Neuropodia with fine capillaries (Figs <xref ref-type="fig" rid="F2">2J</xref>, <xref ref-type="fig" rid="F3">3E</xref>, <xref ref-type="fig" rid="F3">3F</xref>).</p><p>Cauda long, approximately 4.0 mm in length, equal to the combined length of the abdomen and thorax in live specimens (Fig. <xref ref-type="fig" rid="F2">2D, E</xref>), smooth; about ¼ length of the abdomen in preserved specimens (Fig. <xref ref-type="fig" rid="F2">2F</xref>).</p><p>Tubes attached to sea urchin spines and composed of small sand particles (Fig. <xref ref-type="fig" rid="F2">2B, C</xref>); tubes with dark-brown inner lining; inner diameter of tubes 1.2–1.3 mm, outer diameter 2.5–3.5 mm.</p></tp:treatment-sec><tp:treatment-sec sec-type="Type locality"><title>Type locality.</title><p>Ritto Seamount, West Mariana Ridge, Japan (Fig. <xref ref-type="fig" rid="F1">1</xref>).</p></tp:treatment-sec><tp:treatment-sec sec-type="Etymology"><title>Etymology.</title><p>The specific name <italic>ritto</italic>, a noun in apposition, refers to the type locality, Ritto Seamount.</p></tp:treatment-sec><tp:treatment-sec><!--Section generated to contain objects referenced in tp:taxon-treatment.--><fig id="F1" position="float" orientation="portrait"><object-id xmlns:xlink="http://www.w3.org/1999/xlink" content-type="doi" xlink:type="simple">10.3897/zookeys.1282.191792.figure1</object-id><object-id xmlns:xlink="http://www.w3.org/1999/xlink" content-type="arpha" xlink:type="simple">5860A457-1FF2-527B-9383-69076F3540D6</object-id><label>Figure 1.</label><caption><p>Map of the collection site in Japanese waters (left) and the Western Mariana Ridge, Ritto Seamount, Japan (right). The arrow on the left indicates the location of Ritto Seamount and the adjacent area. The base map on the right has been modified from the U.S. NOAA SRTM15_PLUS dataset.</p></caption><graphic xmlns:xlink="http://www.w3.org/1999/xlink" xlink:href="zookeys-1282-305_article-191792__-g001.jpg" id="oo_1683965.jpg" position="float" orientation="portrait" xlink:type="simple"><uri content-type="original_file" xlink:type="simple">https://binary.pensoft.net/fig/1683965</uri></graphic></fig><table-wrap id="T2" position="float" orientation="portrait"><label>Table 2.</label><caption><p>Species used for phylogenetic analysis with GenBank accession numbers. Bold indicates sequences obtained or assembled in the present study. As only the longest sequence of each gene per species was used, sequences not used for the phylogenetic analysis are shown in parentheses.</p></caption><table><tbody><tr><th rowspan="1" colspan="1">Family</th><th rowspan="1" colspan="1">Species</th><th rowspan="1" colspan="1">COI</th><th rowspan="1" colspan="1">
                <abbrev xmlns:xlink="http://www.w3.org/1999/xlink" xlink:title="16S rRNA" xlink:type="simple">16S</abbrev>
              </th><th rowspan="1" colspan="1">
                <abbrev xmlns:xlink="http://www.w3.org/1999/xlink" xlink:title="18S rRNA" xlink:type="simple">18S</abbrev>
              </th><th rowspan="1" colspan="1">
                <abbrev xmlns:xlink="http://www.w3.org/1999/xlink" xlink:title="28S rRNA" xlink:type="simple">28S</abbrev>
              </th></tr><tr><td rowspan="13" colspan="1">
                <tp:taxon-name>
                  <tp:taxon-name-part taxon-name-part-type="family" reg="Sabellariidae">Sabellariidae</tp:taxon-name-part>
                </tp:taxon-name>
              </td><td rowspan="1" colspan="1"><italic><tp:taxon-name><tp:taxon-name-part taxon-name-part-type="genus" reg="Phalacrostemma">Phalacrostemma</tp:taxon-name-part> <tp:taxon-name-part taxon-name-part-type="species" reg="ritto">ritto</tp:taxon-name-part></tp:taxon-name></italic> sp. nov., holotype</td><td rowspan="1" colspan="1">
                <bold>(<ext-link xmlns:xlink="http://www.w3.org/1999/xlink" xlink:href="LC931932" ext-link-type="gen" xlink:type="simple">LC931932</ext-link>)</bold>
              </td><td rowspan="1" colspan="1">
                <bold>(<ext-link xmlns:xlink="http://www.w3.org/1999/xlink" xlink:href="LC931933" ext-link-type="gen" xlink:type="simple">LC931933</ext-link>)</bold>
              </td><td rowspan="1" colspan="1">
                <bold>(<ext-link xmlns:xlink="http://www.w3.org/1999/xlink" xlink:href="LC931930" ext-link-type="gen" xlink:type="simple">LC931930</ext-link>)</bold>
              </td><td rowspan="1" colspan="1">
                <bold>(<ext-link xmlns:xlink="http://www.w3.org/1999/xlink" xlink:href="LC931931" ext-link-type="gen" xlink:type="simple">LC931931</ext-link>)</bold>
              </td></tr><tr><td rowspan="1" colspan="1"><italic><tp:taxon-name><tp:taxon-name-part taxon-name-part-type="genus" reg="Phalacrostemma">Phalacrostemma</tp:taxon-name-part> <tp:taxon-name-part taxon-name-part-type="species" reg="ritto">ritto</tp:taxon-name-part></tp:taxon-name></italic> sp. nov., paratype</td><td rowspan="1" colspan="1">
                <bold>
                  <ext-link xmlns:xlink="http://www.w3.org/1999/xlink" xlink:href="LC931928" ext-link-type="gen" xlink:type="simple">LC931928</ext-link>
                </bold>
              </td><td rowspan="1" colspan="1">
                <bold>
                  <ext-link xmlns:xlink="http://www.w3.org/1999/xlink" xlink:href="LC931929" ext-link-type="gen" xlink:type="simple">LC931929</ext-link>
                </bold>
              </td><td rowspan="1" colspan="1">
                <bold>
                  <ext-link xmlns:xlink="http://www.w3.org/1999/xlink" xlink:href="LC931926" ext-link-type="gen" xlink:type="simple">LC931926</ext-link>
                </bold>
              </td><td rowspan="1" colspan="1">
                <bold>
                  <ext-link xmlns:xlink="http://www.w3.org/1999/xlink" xlink:href="LC931927" ext-link-type="gen" xlink:type="simple">LC931927</ext-link>
                </bold>
              </td></tr><tr><td rowspan="1" colspan="1">
                <italic>
                  <tp:taxon-name><tp:taxon-name-part taxon-name-part-type="genus" reg="Gunnarea">Gunnarea</tp:taxon-name-part> <tp:taxon-name-part taxon-name-part-type="species" reg="gaymardi">gaymardi</tp:taxon-name-part></tp:taxon-name>
                </italic>
              </td><td rowspan="1" colspan="1">
                <ext-link xmlns:xlink="http://www.w3.org/1999/xlink" xlink:href="MN045177" ext-link-type="gen" xlink:type="simple">MN045177</ext-link>
              </td><td rowspan="1" colspan="1">—</td><td rowspan="1" colspan="1">
                <ext-link xmlns:xlink="http://www.w3.org/1999/xlink" xlink:href="DQ317111" ext-link-type="gen" xlink:type="simple">DQ317111</ext-link>
              </td><td rowspan="1" colspan="1">
                <ext-link xmlns:xlink="http://www.w3.org/1999/xlink" xlink:href="EU256544" ext-link-type="gen" xlink:type="simple">EU256544</ext-link>
              </td></tr><tr><td rowspan="1" colspan="1">
                <italic>
                  <tp:taxon-name><tp:taxon-name-part taxon-name-part-type="genus" reg="Gesaia">Gesaia</tp:taxon-name-part> <tp:taxon-name-part taxon-name-part-type="species" reg="csiro">csiro</tp:taxon-name-part></tp:taxon-name>
                </italic>
              </td><td rowspan="1" colspan="1">
                <ext-link xmlns:xlink="http://www.w3.org/1999/xlink" xlink:href="MN852335" ext-link-type="gen" xlink:type="simple">MN852335</ext-link>
              </td><td rowspan="1" colspan="1">
                <ext-link xmlns:xlink="http://www.w3.org/1999/xlink" xlink:href="MN850402" ext-link-type="gen" xlink:type="simple">MN850402</ext-link>
              </td><td rowspan="1" colspan="1">
                <ext-link xmlns:xlink="http://www.w3.org/1999/xlink" xlink:href="MT524308" ext-link-type="gen" xlink:type="simple">MT524308</ext-link>
              </td><td rowspan="1" colspan="1">
                <ext-link xmlns:xlink="http://www.w3.org/1999/xlink" xlink:href="MT524314" ext-link-type="gen" xlink:type="simple">MT524314</ext-link>
              </td></tr><tr><td rowspan="1" colspan="1">
                <italic>
                  <tp:taxon-name><tp:taxon-name-part taxon-name-part-type="genus" reg="Idanthyrsus">Idanthyrsus</tp:taxon-name-part> <tp:taxon-name-part taxon-name-part-type="species" reg="australiensis">australiensis</tp:taxon-name-part></tp:taxon-name>
                </italic>
              </td><td rowspan="1" colspan="1">
                <ext-link xmlns:xlink="http://www.w3.org/1999/xlink" xlink:href="KX342947" ext-link-type="gen" xlink:type="simple">KX342947</ext-link>
              </td><td rowspan="1" colspan="1">
                <ext-link xmlns:xlink="http://www.w3.org/1999/xlink" xlink:href="HM800975" ext-link-type="gen" xlink:type="simple">HM800975</ext-link>
              </td><td rowspan="1" colspan="1">
                <ext-link xmlns:xlink="http://www.w3.org/1999/xlink" xlink:href="HM800960" ext-link-type="gen" xlink:type="simple">HM800960</ext-link>
              </td><td rowspan="1" colspan="1">
                <ext-link xmlns:xlink="http://www.w3.org/1999/xlink" xlink:href="HM800996" ext-link-type="gen" xlink:type="simple">HM800996</ext-link>
              </td></tr><tr><td rowspan="1" colspan="1">
                <italic>
                  <tp:taxon-name><tp:taxon-name-part taxon-name-part-type="genus" reg="Idanthyrsus">Idanthyrsus</tp:taxon-name-part> <tp:taxon-name-part taxon-name-part-type="species" reg="okudai">okudai</tp:taxon-name-part></tp:taxon-name>
                </italic>
              </td><td rowspan="1" colspan="1">
                <ext-link xmlns:xlink="http://www.w3.org/1999/xlink" xlink:href="LC788092" ext-link-type="gen" xlink:type="simple">LC788092</ext-link>
              </td><td rowspan="1" colspan="1">
                <bold>
                  <ext-link xmlns:xlink="http://www.w3.org/1999/xlink" xlink:href="LC931936" ext-link-type="gen" xlink:type="simple">LC931936</ext-link>
                </bold>
              </td><td rowspan="1" colspan="1"><ext-link xmlns:xlink="http://www.w3.org/1999/xlink" xlink:href="LC788094" ext-link-type="gen" xlink:type="simple">LC788094</ext-link>, <bold>(<ext-link xmlns:xlink="http://www.w3.org/1999/xlink" xlink:href="LC931934" ext-link-type="gen" xlink:type="simple">LC931934</ext-link>)</bold></td><td rowspan="1" colspan="1">(<ext-link xmlns:xlink="http://www.w3.org/1999/xlink" xlink:href="LC788095" ext-link-type="gen" xlink:type="simple">LC788095</ext-link>, <ext-link xmlns:xlink="http://www.w3.org/1999/xlink" xlink:href="LC788096" ext-link-type="gen" xlink:type="simple">LC788096</ext-link>), <bold><ext-link xmlns:xlink="http://www.w3.org/1999/xlink" xlink:href="LC931935" ext-link-type="gen" xlink:type="simple">LC931935</ext-link></bold></td></tr><tr><td rowspan="1" colspan="1">
                <italic>
                  <tp:taxon-name><tp:taxon-name-part taxon-name-part-type="genus" reg="Neosabellaria">Neosabellaria</tp:taxon-name-part> <tp:taxon-name-part taxon-name-part-type="species" reg="cementarium">cementarium</tp:taxon-name-part></tp:taxon-name>
                </italic>
              </td><td rowspan="1" colspan="1">
                <ext-link xmlns:xlink="http://www.w3.org/1999/xlink" xlink:href="MH242863" ext-link-type="gen" xlink:type="simple">MH242863</ext-link>
              </td><td rowspan="1" colspan="1">—</td><td rowspan="1" colspan="1">
                <ext-link xmlns:xlink="http://www.w3.org/1999/xlink" xlink:href="AY732223" ext-link-type="gen" xlink:type="simple">AY732223</ext-link>
              </td><td rowspan="1" colspan="1">
                <ext-link xmlns:xlink="http://www.w3.org/1999/xlink" xlink:href="AY732226" ext-link-type="gen" xlink:type="simple">AY732226</ext-link>
              </td></tr><tr><td rowspan="1" colspan="1">
                <italic>
                  <tp:taxon-name><tp:taxon-name-part taxon-name-part-type="genus" reg="Neosabellaria">Neosabellaria</tp:taxon-name-part> <tp:taxon-name-part taxon-name-part-type="species" reg="upopoy">upopoy</tp:taxon-name-part></tp:taxon-name>
                </italic>
              </td><td rowspan="1" colspan="1">
                <ext-link xmlns:xlink="http://www.w3.org/1999/xlink" xlink:href="LC855022" ext-link-type="gen" xlink:type="simple">LC855022</ext-link>
              </td><td rowspan="1" colspan="1">
                <ext-link xmlns:xlink="http://www.w3.org/1999/xlink" xlink:href="LC855041" ext-link-type="gen" xlink:type="simple">LC855041</ext-link>
              </td><td rowspan="1" colspan="1">
                <ext-link xmlns:xlink="http://www.w3.org/1999/xlink" xlink:href="LC854982" ext-link-type="gen" xlink:type="simple">LC854982</ext-link>
              </td><td rowspan="1" colspan="1">
                <ext-link xmlns:xlink="http://www.w3.org/1999/xlink" xlink:href="LC855002" ext-link-type="gen" xlink:type="simple">LC855002</ext-link>
              </td></tr><tr><td rowspan="1" colspan="1">
                <italic>
                  <tp:taxon-name><tp:taxon-name-part taxon-name-part-type="genus" reg="Phragmatopoma">Phragmatopoma</tp:taxon-name-part> <tp:taxon-name-part taxon-name-part-type="species" reg="caudata">caudata</tp:taxon-name-part></tp:taxon-name>
                </italic>
              </td><td rowspan="1" colspan="1">
                <bold>
                  <ext-link xmlns:xlink="http://www.w3.org/1999/xlink" xlink:href="YABB01000007" ext-link-type="gen" xlink:type="simple">YABB01000007</ext-link>
                </bold>
              </td><td rowspan="1" colspan="1">
                <bold>
                  <ext-link xmlns:xlink="http://www.w3.org/1999/xlink" xlink:href="YABB01000001" ext-link-type="gen" xlink:type="simple">YABB01000001</ext-link>
                </bold>
              </td><td rowspan="1" colspan="1">
                <bold>
                  <ext-link xmlns:xlink="http://www.w3.org/1999/xlink" xlink:href="YABB01000002" ext-link-type="gen" xlink:type="simple">YABB01000002</ext-link>
                </bold>
              </td><td rowspan="1" colspan="1">
                <bold>
                  <ext-link xmlns:xlink="http://www.w3.org/1999/xlink" xlink:href="YABB01000003" ext-link-type="gen" xlink:type="simple">YABB01000003</ext-link>
                </bold>
              </td></tr><tr><td rowspan="1" colspan="1">
                <italic>
                  <tp:taxon-name><tp:taxon-name-part taxon-name-part-type="genus" reg="Phalacrostemma">Phalacrostemma</tp:taxon-name-part> <tp:taxon-name-part taxon-name-part-type="species" reg="timoharai">timoharai</tp:taxon-name-part></tp:taxon-name>
                </italic>
              </td><td rowspan="1" colspan="1">
                <ext-link xmlns:xlink="http://www.w3.org/1999/xlink" xlink:href="MN852334" ext-link-type="gen" xlink:type="simple">MN852334</ext-link>
              </td><td rowspan="1" colspan="1">
                <ext-link xmlns:xlink="http://www.w3.org/1999/xlink" xlink:href="MN850398" ext-link-type="gen" xlink:type="simple">MN850398</ext-link>
              </td><td rowspan="1" colspan="1">
                <ext-link xmlns:xlink="http://www.w3.org/1999/xlink" xlink:href="MT524312" ext-link-type="gen" xlink:type="simple">MT524312</ext-link>
              </td><td rowspan="1" colspan="1">
                <ext-link xmlns:xlink="http://www.w3.org/1999/xlink" xlink:href="MT524317" ext-link-type="gen" xlink:type="simple">MT524317</ext-link>
              </td></tr><tr><td rowspan="1" colspan="1"><italic><tp:taxon-name><tp:taxon-name-part taxon-name-part-type="genus" reg="Phalacrostemma">Phalacrostemma</tp:taxon-name-part></tp:taxon-name></italic> sp. AM W.50676</td><td rowspan="1" colspan="1">
                <ext-link xmlns:xlink="http://www.w3.org/1999/xlink" xlink:href="MN852332" ext-link-type="gen" xlink:type="simple">MN852332</ext-link>
              </td><td rowspan="1" colspan="1">
                <ext-link xmlns:xlink="http://www.w3.org/1999/xlink" xlink:href="MN850399" ext-link-type="gen" xlink:type="simple">MN850399</ext-link>
              </td><td rowspan="1" colspan="1">
                <ext-link xmlns:xlink="http://www.w3.org/1999/xlink" xlink:href="MT524313" ext-link-type="gen" xlink:type="simple">MT524313</ext-link>
              </td><td rowspan="1" colspan="1">
                <ext-link xmlns:xlink="http://www.w3.org/1999/xlink" xlink:href="MT524318" ext-link-type="gen" xlink:type="simple">MT524318</ext-link>
              </td></tr><tr><td rowspan="1" colspan="1">
                <italic>
                  <tp:taxon-name><tp:taxon-name-part taxon-name-part-type="genus" reg="Sabellaria">Sabellaria</tp:taxon-name-part> <tp:taxon-name-part taxon-name-part-type="species" reg="alveolata">alveolata</tp:taxon-name-part></tp:taxon-name>
                </italic>
              </td><td rowspan="1" colspan="1">
                <ext-link xmlns:xlink="http://www.w3.org/1999/xlink" xlink:href="KR002647" ext-link-type="gen" xlink:type="simple">KR002647</ext-link>
              </td><td rowspan="1" colspan="1">
                <ext-link xmlns:xlink="http://www.w3.org/1999/xlink" xlink:href="AY340479" ext-link-type="gen" xlink:type="simple">AY340479</ext-link>
              </td><td rowspan="1" colspan="1">
                <ext-link xmlns:xlink="http://www.w3.org/1999/xlink" xlink:href="AY340442" ext-link-type="gen" xlink:type="simple">AY340442</ext-link>
              </td><td rowspan="1" colspan="1">
                <ext-link xmlns:xlink="http://www.w3.org/1999/xlink" xlink:href="AY340416" ext-link-type="gen" xlink:type="simple">AY340416</ext-link>
              </td></tr><tr><td rowspan="1" colspan="1">
                <italic>
                  <tp:taxon-name><tp:taxon-name-part taxon-name-part-type="genus" reg="Sabellaria">Sabellaria</tp:taxon-name-part> <tp:taxon-name-part taxon-name-part-type="species" reg="isumiensis">isumiensis</tp:taxon-name-part></tp:taxon-name>
                </italic>
              </td><td rowspan="1" colspan="1">
                <bold><ext-link xmlns:xlink="http://www.w3.org/1999/xlink" xlink:href="LC931940" ext-link-type="gen" xlink:type="simple">LC931940</ext-link>, (<ext-link xmlns:xlink="http://www.w3.org/1999/xlink" xlink:href="LC931943" ext-link-type="gen" xlink:type="simple">LC931943</ext-link>)</bold>
              </td><td rowspan="1" colspan="1">
                <bold><ext-link xmlns:xlink="http://www.w3.org/1999/xlink" xlink:href="LC931937" ext-link-type="gen" xlink:type="simple">LC931937</ext-link>, (<ext-link xmlns:xlink="http://www.w3.org/1999/xlink" xlink:href="LC931941" ext-link-type="gen" xlink:type="simple">LC931941</ext-link>)</bold>
              </td><td rowspan="1" colspan="1">
                <bold><ext-link xmlns:xlink="http://www.w3.org/1999/xlink" xlink:href="LC931938" ext-link-type="gen" xlink:type="simple">LC931938</ext-link>, (<ext-link xmlns:xlink="http://www.w3.org/1999/xlink" xlink:href="LC931942" ext-link-type="gen" xlink:type="simple">LC931942</ext-link>)</bold>
              </td><td rowspan="1" colspan="1">
                <bold>
                  <ext-link xmlns:xlink="http://www.w3.org/1999/xlink" xlink:href="LC931939" ext-link-type="gen" xlink:type="simple">LC931939</ext-link>
                </bold>
              </td></tr><tr><td rowspan="1" colspan="1">
                <tp:taxon-name>
                  <tp:taxon-name-part taxon-name-part-type="family" reg="Spionidae">Spionidae</tp:taxon-name-part>
                </tp:taxon-name>
              </td><td rowspan="1" colspan="1">
                <italic>
                  <tp:taxon-name><tp:taxon-name-part taxon-name-part-type="genus" reg="Marenzelleria">Marenzelleria</tp:taxon-name-part> <tp:taxon-name-part taxon-name-part-type="species" reg="viridis">viridis</tp:taxon-name-part></tp:taxon-name>
                </italic>
              </td><td rowspan="1" colspan="1">
                <ext-link xmlns:xlink="http://www.w3.org/1999/xlink" xlink:href="HQ024089" ext-link-type="gen" xlink:type="simple">HQ024089</ext-link>
              </td><td rowspan="1" colspan="1">
                <ext-link xmlns:xlink="http://www.w3.org/1999/xlink" xlink:href="EF431973" ext-link-type="gen" xlink:type="simple">EF431973</ext-link>
              </td><td rowspan="1" colspan="1">
                <ext-link xmlns:xlink="http://www.w3.org/1999/xlink" xlink:href="EU418860" ext-link-type="gen" xlink:type="simple">EU418860</ext-link>
              </td><td rowspan="1" colspan="1">
                <ext-link xmlns:xlink="http://www.w3.org/1999/xlink" xlink:href="EU418868" ext-link-type="gen" xlink:type="simple">EU418868</ext-link>
              </td></tr></tbody></table></table-wrap></tp:treatment-sec></tp:taxon-treatment>
